# Supplementary material for: Coevolution of vocal signal characteristics and hearing sensitivity in forest mammals
Source: Nat Commun. 2019 Jun 25;10:2778. doi: 10.1038/s41467-019-10768-y (PMC6592901; doi:10.1038/s41467-019-10768-y)
Supplement: Supplementary file 4 — Source Data [file 41467_2019_10768_MOESM4_ESM.xlsx]

## Sheet: Figure 2
Figure 2a
	Frequency (kHz)	0.063	0.125	0.25	0.5	1	2	4	6	8	10	12	16	20
	Hearing threshold (dB)	48.4111	40.5882	28.5375	26.4091	22.4583	19.7565	16.8609	12	9.20833	7.54053	8.6	10.875	15.1602
Figure 2b
	Frequency (kHz)	0.063	0.125	0.25	0.5	1	2	4	6	8	10	12	16	20
	Hearing threshold (dB)	55.5214	38.9625	33.6211	30.0595	28.3372	23.3937	17.0881	8.6	9.48747	10.8526	14.7	18.8608	25.0194

## Sheet: Figure 3
		Mean and SD values			Raw data
Figure 3a		Forest	Other		Forest species	Tamias_striatus	Cercopithecus_mitis	Cercopithecus_neglectus	Papio_cynocephalus	Macaca_fuscata	Macaca_fascicularis	Macaca_nemestrina	Aotus_trivirgatus	Callithrix_jacchus	Cebus_apella	Saimiri_sciureus	Eulemur_fulvus_rufus	Eulemur_mongoz	Lemur_catta	Varecia_rubra	Perodicticus_potto	Nycticebus_coucang	Galago_senegalensis	Tupaia_glis	Sus_scrofa	Procyon_lotor	Ailuropoda_melanoleuca	Didelphis_virginiana	Monodelphis_domestica
	Posterior mean	13.45	10.25		Posterior mean	5.36221	7.12179	10.3309	12.6947	8.65367	20.6263	6.45367	14.5079	11.4533	16.6309	14.5671	15.817	12.5216	12.5535	15.8762	20.5034	20.5034	12.4988	20.4077	12.6673	5.5808	17.1992	24.5489	20.3759
	SD	2.985	0.805		Other species	Acomys_cahirinus	Rattus_norvegicus	Phyllotis_darwini	Sigmodon_hispidus	Onychomys_leucogaster	Neotoma_floridana	Mesocricetus_auratus	Meriones_unguiculatus	Dipodomys_merriami	Chinchilla_lanigera	Marmota_monax	Cynomys_leucurus	Cynomys_ludovicianus	Oryctolagus_cuniculus	Chlorocebus_aethiops	Macaca_mulatta	Pan_troglodytes	Odocoileus_virginianus	Rangifer_tarandus	Vicugna_pacos	Mustela_putorius	Mustela_nivalis	Ursus_maritimus	Vulpes_vulpes	Hemiechinus_auritus	Elephas_maximus	Thylamys_elegans
					Posterior mean	9.06202	9.23052	12.062	9.06202	9.05291	9.17587	11.1759	4.12122	2.12577	2.30794	5.35803	9.18498	5.20775	3.33071	2.82179	17.4355	9.51743	9.55841	9.48555	9.48555	13.267	3.0939	7.99921	5.30338	9.24873	2.84532	9.04835
Figure 3b		Forest	Other		Forest species	Tamias_striatus	Cercopithecus_mitis	Cercopithecus_neglectus	Papio_cynocephalus	Macaca_fuscata	Macaca_fascicularis	Macaca_nemestrina	Aotus_trivirgatus	Callithrix_jacchus	Cebus_apella	Saimiri_sciureus	Eulemur_fulvus_rufus	Eulemur_mongoz	Lemur_catta	Varecia_rubra	Perodicticus_potto	Nycticebus_coucang	Galago_senegalensis	Tupaia_glis	Sus_scrofa	Procyon_lotor	Ailuropoda_melanoleuca	Didelphis_virginiana	Monodelphis_domestica
	Posterior mean	56.804	50.988		Posterior mean	62.4735	57.3671	61.3353	59.7126	70.9557	53.9512	54.5557	51.1646	45.8555	52.3353	53.2579	55.4328	51.8169	52.6056	59.3261	65.2805	64.4805	64.2964	65.7145	63.608	55.7102	66.9967	64.6215	60.4258
	SD	6.237	1.406		Other species	Acomys_cahirinus	Rattus_norvegicus	Phyllotis_darwini	Sigmodon_hispidus	Onychomys_leucogaster	Neotoma_floridana	Mesocricetus_auratus	Meriones_unguiculatus	Dipodomys_merriami	Chinchilla_lanigera	Marmota_monax	Cynomys_leucurus	Cynomys_ludovicianus	Oryctolagus_cuniculus	Chlorocebus_aethiops	Macaca_mulatta	Pan_troglodytes	Odocoileus_virginianus	Rangifer_tarandus	Vicugna_pacos	Mustela_putorius	Mustela_nivalis	Ursus_maritimus	Vulpes_vulpes	Hemiechinus_auritus	Elephas_maximus	Thylamys_elegans
					Posterior mean	49.1074	53.519	43.7074	52.6074	47.3392	54.9098	50.2098	40.4006	39.9847	40.5486	40.9737	33.278	43.9985	57.1691	51.8511	50.7034	48.5171	66.174	61.5284	58.0284	55.6918	57.1961	45.5807	33.6645	58.2554	28.2721	45.6551
Figure 3c		Forest	Other		Forest species	Tamias_sibiricus	Cercopithecus_diana	Cercopithecus_mitis	Cercopithecus_neglectus	Mandrillus_sphinx	Macaca_fascicularis	Macaca_fuscata	Macaca_nemestrina	Macaca_silenus	Colobus_guereza	Semnopithecus_entellus	Pan_paniscus	Pongo_pygmaeus	Hylobates_lar	Hylobates_pileatus	Symphalangus_syndactylus	Nomascus_concolor	Ateles_geoffroyi	Lagothrix_lagotricha	Aotus_trivirgatus	Callithrix_pygmaea	Callithrix_jacchus	Leontopithecus_rosalia	Saguinus_oedipus	Cebus_apella	Saimiri_sciureus	Eulemur_fulvus	Eulemur_fulvus_rufus	Eulemur_mongoz	Lemur_catta	Varecia_rubra	Varecia_variegata	Nycticebus_coucang	Tupaia_glis	Alces_alces	Potamochoerus_porcus	Tapirus_indicus	Martes_martes	Procyon_lotor	Nasua_nasua	Potos_flavus	Helarctos_malayanus	Tremarctos_ornatus	Ailuropoda_melanoleuca
	Posterior mean	-0.432	-0.4972		Posterior mean	-0.44231	-0.39533	-0.358436	-0.294513	-0.499295	-0.276737	-0.106135	-0.408026	-0.392871	-0.321226	-0.450972	-0.514644	-0.419912	-0.34987	-0.360328	-0.441	-0.381997	-0.421088	-0.290958	-0.500521	-0.485784	-0.5147	-0.402014	-0.0951367	-0.460958	-0.550397	-0.45426	-0.165324	-0.466176	-0.409087	-0.546339	-0.202451	-0.379425	-0.411207	-0.360584	-0.401141	-0.529295	-0.436737	-0.380292	-0.383058	-0.406176	-0.549003	-0.322912	-0.355386
	SD	0.033762	0.012861		Other species	Octodon_degus	Myocastor_coypus	Hystrix_indica	Erethizon_dorsatum	Papio_hamadryas	Theropithecus_gelada	Macaca_mulatta	Pan_troglodytes	Oryx_dammah	Connochaetes_gnou	Connochaetes_taurinus	Budorcas_taxicolor	Ovis_ammon	Ovibos_moschatus	Antilope_cervicapra	Gazella_dama	Bison_bison	Syncerus_caffer	Boselaphus_tragocamelus	Capreolus_capreolus	Hydropotes_inermis	Odocoileus_hemionus	Rangifer_tarandus	Rucervus_duvaucelii	Cervus_elaphus	Cervus_nippon	Dama_dama	Sus_scrofa	Tayassu_pecari	Pecari_tajacu	Camelus_bactrianus	Lama_glama	Vicugna_vicugna	Diceros_bicornis	Equus_quagga_burchellii	Equus_grevyi	Equus_hemionus	Equus_ferus_Przewalski	Gulo_gulo	Ursus_arctos	Ursus_maritimus	Melursus_ursinus	Canis_lupus	Canis_latrans
					Posterior mean	-0.597655	-0.519124	-0.474293	-0.513098	-0.471154	-0.446865	-0.442624	-0.499297	-0.386819	-0.52028	-0.497806	-0.529864	-0.535615	-0.608715	-0.504391	-0.407117	-0.545914	-0.541667	-0.49857	-0.518154	-0.50042	-0.624141	-0.491647	-0.522412	-0.603621	-0.525742	-0.510358	-0.465499	-0.567838	-0.60015	-0.639713	-0.607842	-0.556975	-0.463952	-0.480337	-0.609501	-0.447738	-0.472624	-0.601767	-0.531418	-0.533499	-0.525534	-0.387135	-0.567655
[truncated: 25 more columns]

## Sheet: Figure 4
Figure 4a
	Species	Cercopithecus mitis	Cercopithecus neglectus	Macaca fuscata	Macaca fascicularis	Macaca nemestrina	Aotus trivirgatus	Callithrix jacchus	Cebus apella	Saimiri sciureus	Eulemur fulvus rufus	Eulemur mongoz	Lemur catta	Varecia rubra	Nycticebus coucang	Tupaia glis	Sus scrofa	Ailuropoda melanoleuca
	Spectral slope	-0.4	-0.5	-0.43	-0.51	-0.1	-0.39	-0.25	-0.4	-0.36	-0.37	-0.4	-0.49	-0.62	-0.55	-0.58	-0.51	-0.46
	Peak hearing sensitivity	4	5.7	4	16	1.8	10	7	12	10	11.3	8	8	11.3	16	16	8	12.5
Figure 4b
	Species	Cercopithecus mitis	Cercopithecus neglectus	Macaca fuscata	Macaca fascicularis	Macaca nemestrina	Aotus trivirgatus	Callithrix jacchus	Cebus apella	Saimiri sciureus	Eulemur fulvus rufus	Eulemur mongoz	Lemur catta	Varecia rubra	Nycticebus coucang	Tupaia glis	Sus scrofa	Ailuropoda melanoleuca
	Spectral slope	-0.4	-0.5	-0.43	-0.51	-0.1	-0.39	-0.25	-0.4	-0.36	-0.37	-0.4	-0.49	-0.62	-0.55	-0.58	-0.51	-0.46
	High frequency hearing sensitivity	5.1	8.7	17.4	1.5	1	3.5	0.4	-0.3	3.2	7.4	3.6	3.1	8.9	17	22.1	9.5	11.6
